# Supplementary material for: Carbon source utilization patterns in dental plaque and microbial responses to sucrose, lactose, and phenylalanine consumption in severe early childhood caries
Source: J Oral Microbiol. 2020 Jun 23;12(1):1782696. doi: 10.1080/20002297.2020.1782696 (PMC7482870; doi:10.1080/20002297.2020.1782696)
Supplement: Supplemental Material [file ZJOM_A_1782696_SM9340.zip › supplementary/Table S2.xls]

## Sheet: Sheet1
Table S2. Discriminative carbon sources between the caries free (CF) group and severe early childhood caries (S-ECC) group based on standardized OD values. Asterisk （*）in red stands for the utilization is significantly higher in S-ECC than CF. asterisk in black stands for the utilization is significantly higher in cf than S-ECC. *, P < 0.05 and **, P < 0.01.
Categories	Carbon sources	Wells	H24	H48	H72	H96
carbohydrates and sugar	N-Acetyl-D-Glucosamine	A3	*
carbohydrates and sugar	N-Acetyl-β-D-Mannosamine	A4	*
carbohydrates and sugar	Dextrin	A12				*
carbohydrates and sugar	L-Fucose	B4	*	*
carbohydrates and sugar	D-Glucosaminic Acid	B9	**		**	*
carbohydrates and sugar	Glucose-1-Phosphate	B11	*
carbohydrates and sugar	Glucose-6-Phosphate	B12	*	**	**	**
carbohydrates and sugar	m-Inositol	C3				*
carbohydrates and sugar	α-D-Lactose	C4				*
carbohydrates and sugar	α-Methyl-D-Galactoside	D1				*
carbohydrates and sugar	ß-Methyl-D-Galactoside	D2	*	**	*
carbohydrates and sugar	Palatinose	D5	**	**	*	*
carbohydrates and sugar	Salicin	D8		*		*
carbohydrates and sugar	Sucrose	D11			*
organic acids	Formic Acid	E3	*		*	*
organic acids	D,L-Lactic Acid	E11		*	*	*
organic acids	L-Lactic Acid	E12		*	**	**
organic acids	D-Lactic Acid Methyl Ester	F1	*
organic acids	Pyruvic Acid Methyl Ester	F6	*	**	**	**
organic acids	α-Succinic Acid	F9				*
amino acids	Glycyl-L-Proline	G12		*
amino acids	L-Methionine	H1		*	**	**
amino acids	L-Phenylalanine	H2	*		*	**
nucleotides and nucleoside	Thymidine-5’-Monophosphate	H11				*
