# Supplementary material for: Carbon source utilization patterns in dental plaque and microbial responses to sucrose, lactose, and phenylalanine consumption in severe early childhood caries
Source: J Oral Microbiol. 2020 Jun 23;12(1):1782696. doi: 10.1080/20002297.2020.1782696 (PMC7482870; doi:10.1080/20002297.2020.1782696)
Supplement: Supplemental Material [file ZJOM_A_1782696_SM9340.zip › supplementary/Table S3.xls]

## Sheet: Sheet1
Table S3. Differentially abundant species between the original plaque (O) and water (A1). All taxa with a P < 0.05 by the Wilcoxon test are included in the table.
Groups	Species	Mean relative abundance		P value
		O	A1
CF	Abiotrophia defectiva	0.00467372	0.00846159	0.0124512
CF	Absconditabacteria_(SR1)_[G-1] bacterium_HMT_345	0.000359616	0.00158823	0.00669228
CF	Absconditabacteria_(SR1)_[G-1] bacterium_HMT_874	0.000796223	0.00362779	0.000305176
CF	Acinetobacter lwoffii	0	3.3694e-05	0.0360317
CF	Acinetobacter radioresistens	0	0.000717188	0.00592154
CF	Acinetobacter sp._HMT_408	0	7.88097e-05	0.0360317
CF	Actinomyces georgiae	0.000155988	0.000640661	0.0128512
CF	Actinomyces naeslundii	0.0213742	0.0595285	6.10352e-05
CF	Actinomyces oris	0.0117777	0.0295219	0.00262451
CF	Actinomyces sp._HMT_171	0.00214037	0.00311259	0.0215454
CF	Actinomyces sp._HMT_175	0.0153918	0.0387417	0.00115967
CF	Actinomyces sp._HMT_180	0.000862029	0.00208212	0.0143539
CF	Aggregatibacter aphrophilus	5.91949e-06	7.36918e-05	0.0142662
CF	Aggregatibacter sp._HMT_458	0.0049902	0.0334558	0.000610352
CF	Aggregatibacter sp._HMT_949	1.35675e-05	0.000202837	0.00535526
CF	Alloprevotella rava	4.84484e-05	1.13735e-05	0.0360317
CF	Alloprevotella sp._HMT_912	0.00121698	0.000626918	0.00210525
CF	Alloprevotella sp._HMT_914	0.000276138	9.46074e-05	0.00385729
CF	Alloprevotella tannerae	0.0021226	0.000665319	0.0329694
CF	Bacteroidales_[G-2] bacterium_HMT_274	0.00210719	0.00952858	6.10352e-05
CF	Bergeyella sp._HMT_322	0.000936135	0.00543333	6.10352e-05
CF	Bergeyella sp._HMT_900	0.00110389	0.00753702	6.10352e-05
CF	Bergeyella sp._HMT_907	3.00389e-05	6.7927e-05	0.00915169
CF	Brevundimonas diminuta	0	3.51487e-05	0.0224943
CF	Campylobacter concisus	0.00353125	0.000821086	0.00537109
CF	Campylobacter curvus	0.000121574	4.43162e-05	0.0423153
CF	Campylobacter gracilis	0.005418	0.00148477	0.00201416
CF	Campylobacter rectus	0.00549058	0.00211509	0.0124512
CF	Capnocytophaga sp._HMT_323	0.00323891	0.000684759	0.000305176
CF	Capnocytophaga sp._HMT_326	0.00513711	0.00303016	0.0201937
CF	Capnocytophaga sp._HMT_332	0.00461357	0.00270756	0.0150757
CF	Capnocytophaga sp._HMT_335	9.05818e-05	3.103e-05	0.00871926
CF	Capnocytophaga sp._HMT_336	0.000609081	0.000206625	0.0309841
CF	Capnocytophaga sp._HMT_412	0.0017735	0.000498296	0.00535526
CF	Capnocytophaga sp._HMT_864	0.00067393	0.000136414	0.0108269
CF	Capnocytophaga sp._HMT_878	0.000118744	1.6237e-05	0.00915169
CF	Capnocytophaga sputigena	0.00673737	0.00132342	6.10352e-05
CF	Cardiobacterium hominis	0.0102155	0.0233672	0.00262451
CF	Catonella morbi	0.000728449	0.00152121	0.0069467
CF	Centipeda periodontii	0.0116723	0.00116514	0.000427246
CF	Corynebacterium durum	0.00523374	0.00246836	0.000305176
CF	Corynebacterium matruchotii	0.0445467	0.000642916	6.10352e-05
CF	Escherichia coli	0	0.00013314	0.0360317
CF	Fusobacterium nucleatum_subsp._nucleatum	9.91182e-05	1.05423e-05	0.00915169
CF	Fusobacterium sp._HMT_203	0.00520016	0.000371898	0.0353394
CF	Fusobacterium sp._HMT_370	0.00124968	0.000654738	0.00671387
CF	Gemella morbillorum	0.00529199	0.00875304	0.0301514
CF	Gracilibacteria_(GN02)_[G-1] bacterium_HMT_871	0.000401799	0.00122841	0.0224943
CF	Gracilibacteria_(GN02)_[G-1] bacterium_HMT_872	0.00049842	0.00162756	0.0128512
CF	Gracilibacteria_(GN02)_[G-2] bacterium_HMT_873	0.000704627	0.00247224	0.0142662
CF	Granulicatella adiacens	0.00339837	0.0187988	6.10352e-05
CF	Granulicatella elegans	0.000429166	0.000232932	0.00210525
CF	Haemophilus sp._HMT_036	8.0642e-05	0.00489299	0.00680165
CF	Johnsonella ignava	0.000679884	0.00233745	0.00136666
CF	Kingella oralis	0.00347304	0.000420535	6.10352e-05
CF	Kingella sp._HMT_012	0.00153126	0.000710358	0.0120369
CF	Kingella sp._HMT_932	3.17281e-05	0	0.0224943
CF	Klebsiella aerogenes	0	3.18041e-05	0.0224943
CF	Klebsiella pneumoniae	2.92154e-06	0.00031411	0.00252617
CF	Lachnoanaerobaculum orale	0.0051858	0.00133406	6.10352e-05
CF	Lachnospiraceae_[G-2] bacterium_HMT_096	0.000312509	0.00112255	0.0178172
CF	Lachnospiraceae_[G-3] bacterium_HMT_100	0.00273998	0.0091204	0.000427246
CF	Leptotrichia buccalis	0.0535724	0.00587827	6.10352e-05
CF	Leptotrichia hofstadii	0.0198137	0.00236956	6.10352e-05
CF	Leptotrichia hongkongensis	0.00980618	0.00238089	0.000305176
CF	Leptotrichia shahii	0.03932	0.0102279	6.10352e-05
CF	Leptotrichia sp._HMT_212	0.00428298	0.000778954	6.10352e-05
CF	Leptotrichia sp._HMT_215	0.000308823	0.00010273	0.00265508
CF	Leptotrichia sp._HMT_217	0.0117081	0.00118483	6.10352e-05
CF	Leptotrichia sp._HMT_223	0.000330087	8.04616e-05	0.00326372
CF	Leptotrichia sp._HMT_225	0.012371	0.00211138	6.10352e-05
CF	Leptotrichia sp._HMT_392	0.0113291	0.00186782	6.10352e-05
CF	Leptotrichia sp._HMT_417	0.017716	0.00624791	0.00427246
CF	Leptotrichia sp._HMT_463	0.00504904	0.000276886	0.00333335
CF	Leptotrichia sp._HMT_498	0.0322571	0.010818	0.000854492
CF	Leptotrichia sp._HMT_879	0.000590547	0.000115384	0.00915169
CF	Leptotrichia sp._HMT_909	7.61263e-05	2.98338e-06	0.00252617
CF	Leptotrichia wadei	0.016454	0.00500364	0.000305176
CF	Neisseria oralis	0.00536618	0.000974112	0.000610352
CF	Neisseria sp._HMT_499	0.000949191	0.000174152	0.00326372
CF	Neisseria subflava	0.0103851	0.0038312	0.00115967
CF	Olsenella sp._HMT_807	0.00233409	0.00576699	0.00641963
CF	Olsenella sp._HMT_939	1.9033e-05	0.000113398	0.0208626
CF	Oribacterium asaccharolyticum	4.46894e-05	0.000140601	0.0360317
CF	Oribacterium sp._HMT_078	0.000242779	0.000992751	0.00419259
CF	Parvimonas micra	0.00013121	0.000946713	0.0454588
CF	Peptostreptococcaceae_[XI][G-7] yurii_subspp._yurii_&_margaretiae	0.000438805	0.000984141	0.00335693
CF	Porphyromonas catoniae	0.00886641	0.00421655	0.00335693
CF	Porphyromonas pasteri	0.00946543	0.00343168	0.00152588
CF	Porphyromonas sp._HMT_275	0.000858106	0.000318789	0.00971619
CF	Porphyromonas sp._HMT_930	3.69839e-05	0	0.00592154
CF	Prevotella intermedia	0.000530972	1.17386e-05	0.0360317
CF	Prevotella maculosa	0.00249831	0.00477253	0.00262451
CF	Prevotella marshii	0.000132603	4.56727e-05	0.029974
CF	Prevotella melaninogenica	0.00310332	0.000955553	0.0102539
CF	Prevotella nanceiensis	0.000100574	3.35282e-05	0.0142662
CF	Prevotella pleuritidis	0.000608427	6.32135e-05	0.0178172
CF	Prevotella saccharolytica	0.00183019	0.00489605	0.0238241
CF	Prevotella sp._HMT_317	0.0199214	0.00108501	6.10352e-05
CF	Prevotella sp._HMT_472	0.00440391	0.000843042	0.00115967
CF	Prevotella sp._HMT_475	0.000761534	0.000227692	0.00592154
CF	Pseudomonas fluorescens	0	3.34938e-05	0.0360317
CF	Pseudomonas pseudoalcaligenes	0	2.83107e-05	0.0142662
CF	Rothia aeria	0.00426179	0.00930482	0.00427246
CF	Saccharibacteria_(TM7)_[G-1] bacterium_HMT_346	0.0239564	0.0426853	0.00152588
CF	Saccharibacteria_(TM7)_[G-1] bacterium_HMT_349	0.00558798	0.0109956	0.0360317
CF	Saccharibacteria_(TM7)_[G-1] bacterium_HMT_488	0.00152195	0.00452674	0.0423153
CF	Saccharibacteria_(TM7)_[G-1] bacterium_HMT_952	0.0107993	0.0258733	6.10352e-05
CF	Saccharibacteria_(TM7)_[G-3] bacterium_HMT_351	0.000357068	0.000959088	0.00209764
CF	Selenomonas flueggei	0.00284495	0.000804968	0.00791546
CF	Selenomonas noxia	0.0136221	0.00692905	0.00201416
CF	Selenomonas sp._HMT_126	0.000487428	8.12566e-05	0.00509932
CF	Selenomonas sp._HMT_136	0.000897188	0.000195384	0.00136666
CF	Selenomonas sp._HMT_146	0.00160824	0.000272764	0.000427246
CF	Selenomonas sp._HMT_479	0.00035553	1.68186e-05	0.00136666
CF	Selenomonas sp._HMT_919	0.00020312	2.56132e-05	0.0224943
CF	Selenomonas sputigena	0.00152564	0.000526753	0.0069467
CF	Solobacterium moorei	8.22443e-06	0.000243517	0.0346106
CF	Sphingomonas echinoides	0	0.000162034	0.0224943
CF	Staphylococcus capitis	0	4.1377e-05	0.0224943
CF	Streptococcus intermedius	0.00250242	0.00618671	0.000854492
CF	Streptococcus lactarius	0.00179089	0.000602698	6.10352e-05
CF	Streptococcus mutans	0.000989534	0.00398742	0.0128512
CF	Streptococcus parasanguinis_clade_721	0.0112073	0.00505125	0.000610352
CF	Streptococcus pneumoniae	0.049484	0.0266356	0.000610352
CF	Tannerella sp._HMT_808	0.000603009	0.00114947	0.0150757
CF	Tannerella sp._HMT_916	0.00847263	0.0149043	0.0150757
CF	Treponema socranskii	0.000714907	0.00278732	0.00136666
CF	Treponema sp._HMT_268	8.88181e-06	0.000327283	0.0360317
CF	Veillonella atypica	0.00160233	0.000860864	0.00680165
CF	Veillonella sp._HMT_780	0.00027181	6.83297e-05	0.00871926
S-ECC	Absconditabacteria_(SR1)_[G-1] bacterium_HMT_874	0.000723613	0.00265193	0.00509932
S-ECC	Actinomyces gerencseriae	0.00614685	0.0095514	0.0245361
S-ECC	Actinomyces israelii	0.0161059	0.0299333	0.0494385
S-ECC	Actinomyces naeslundii	0.0182118	0.0300321	0.00402832
S-ECC	Actinomyces oris	0.00776562	0.0108402	0.00170898
S-ECC	Actinomyces sp._HMT_171	0.00921322	0.0173921	0.0012207
S-ECC	Actinomyces sp._HMT_175	0.0103689	0.0156654	0.00402832
S-ECC	Actinomyces sp._HMT_448	0.00288298	0.0150398	0.00535526
S-ECC	Actinomyces sp._HMT_896	0.000287345	0.000586276	0.0206584
S-ECC	Aggregatibacter segnis	0.00308823	0.00110611	0.0245361
S-ECC	Alloprevotella sp._HMT_914	0.000289916	0.000129452	0.044011
S-ECC	Bacteroidales_[G-2] bacterium_HMT_274	0.000954958	0.00329338	0.00326372
S-ECC	Bergeyella sp._HMT_322	0.000953193	0.00297494	0.000366211
S-ECC	Bergeyella sp._HMT_900	0.000909579	0.00360048	0.00166169
S-ECC	Brevundimonas diminuta	0	3.58095e-05	0.0224943
S-ECC	Campylobacter concisus	0.00551268	0.00105342	0.000366211
S-ECC	Campylobacter gracilis	0.00929981	0.00290824	0.000610352
S-ECC	Campylobacter rectus	0.00359548	0.00289593	0.0494385
S-ECC	Capnocytophaga leadbetteri	0.0105302	0.019842	0.00524902
S-ECC	Capnocytophaga ochracea	8.76363e-05	3.80342e-05	0.0454469
S-ECC	Capnocytophaga sp._HMT_323	0.00236728	0.00176264	0.0134277
S-ECC	Capnocytophaga sp._HMT_324	0.000800336	0.000110699	0.00592154
S-ECC	Capnocytophaga sp._HMT_326	0.00538338	0.00266953	0.0418701
S-ECC	Capnocytophaga sp._HMT_332	0.00486787	0.00223699	0.0366713
S-ECC	Capnocytophaga sp._HMT_335	0.00131961	0.000218768	0.00265508
S-ECC	Capnocytophaga sp._HMT_336	0.00072911	0.000172379	0.0253294
S-ECC	Capnocytophaga sp._HMT_412	0.0016614	0.00067897	0.00971619
S-ECC	Capnocytophaga sp._HMT_878	0.000295972	7.82464e-05	0.00592154
S-ECC	Capnocytophaga sputigena	0.0065229	0.00321157	0.0107422
S-ECC	Cardiobacterium hominis	0.00720427	0.0114087	0.0418701
S-ECC	Cardiobacterium valvarum	0.00222936	0.00417504	0.021098
S-ECC	Catonella morbi	0.000363957	0.00124406	0.0233764
S-ECC	Corynebacterium durum	0.00536235	0.00322088	0.00524902
S-ECC	Corynebacterium matruchotii	0.0607141	0.0014507	0.00012207
S-ECC	Cutibacterium acnes	0	4.12823e-05	0.0142662
S-ECC	Escherichia coli	3.32721e-06	0.000145389	0.0360317
S-ECC	Fusobacterium nucleatum_subsp._nucleatum	0.000684903	0.000569756	0.00669228
S-ECC	Fusobacterium sp._HMT_370	0.00180684	0.000561651	0.0144833
S-ECC	Gemella morbillorum	0.00529019	0.00912933	0.0118734
S-ECC	Gracilibacteria_(GN02)_[G-1] bacterium_HMT_871	0.000498271	0.00123114	0.0224943
S-ECC	Gracilibacteria_(GN02)_[G-1] bacterium_HMT_872	0.000402545	0.00156348	0.0224943
S-ECC	Granulicatella adiacens	0.00460346	0.0154772	0.00012207
S-ECC	Haemophilus paraphrohaemolyticus	2.61951e-05	0.00113777	0.0243902
S-ECC	Haemophilus sp._HMT_036	0.000448469	0.00812914	0.000244141
S-ECC	Johnsonella ignava	0.000302109	0.000831672	0.0142662
S-ECC	Kingella denitrificans	0.00525586	0.00870749	0.029541
S-ECC	Kingella oralis	0.00829136	0.00163682	0.000366211
S-ECC	Kingella sp._HMT_932	5.22463e-05	6.04833e-06	0.0142662
S-ECC	Klebsiella pneumoniae	0.000170373	0.0428843	0.0108269
S-ECC	Lachnospiraceae_[G-3] bacterium_HMT_100	0.00288079	0.00677571	0.00971619
S-ECC	Leptotrichia buccalis	0.0363518	0.0101663	0.00012207
S-ECC	Leptotrichia hofstadii	0.0345521	0.0107719	0.000366211
S-ECC	Leptotrichia hongkongensis	0.0277578	0.011944	0.00524902
S-ECC	Leptotrichia shahii	0.0212246	0.0138563	0.00671387
S-ECC	Leptotrichia sp._HMT_212	0.0019377	0.000652994	0.00012207
S-ECC	Leptotrichia sp._HMT_215	0.000541918	7.73257e-05	0.00252617
S-ECC	Leptotrichia sp._HMT_217	0.0099399	0.00205918	0.00012207
S-ECC	Leptotrichia sp._HMT_218	0.000408349	9.14533e-05	0.0144328
S-ECC	Leptotrichia sp._HMT_219	0.00103343	0.000182858	0.0128512
S-ECC	Leptotrichia sp._HMT_221	0.00181576	0.000922016	0.00791546
S-ECC	Leptotrichia sp._HMT_225	0.00936307	0.00119513	0.00012207
S-ECC	Leptotrichia sp._HMT_392	0.00951287	0.00345053	0.000244141
S-ECC	Leptotrichia sp._HMT_417	0.0129415	0.00547589	0.00524902
S-ECC	Leptotrichia sp._HMT_463	0.00102835	7.31265e-05	0.0112782
S-ECC	Leptotrichia sp._HMT_498	0.0292237	0.0151609	0.00333335
S-ECC	Leptotrichia sp._HMT_879	0.000258691	5.94942e-05	0.00385729
S-ECC	Leptotrichia sp._HMT_909	7.32369e-05	1.76155e-05	0.00592154
S-ECC	Leptotrichia wadei	0.0179184	0.0129263	0.0107422
S-ECC	Megasphaera micronuciformis	0.000281193	4.62633e-05	0.00915169
S-ECC	Mitsuokella sp._HMT_521	0.00053608	5.06296e-05	0.0142662
S-ECC	Moraxella osloensis	0	2.39832e-05	0.0224943
S-ECC	Neisseria cinerea	0.00800733	0.0132606	0.0418701
S-ECC	Neisseria oralis	0.00146309	0.000810926	0.00592154
S-ECC	Olsenella sp._HMT_807	0.00180284	0.00460647	0.00641963
S-ECC	Oribacterium sp._HMT_078	0.000328701	0.000540165	0.0233764
S-ECC	Ottowia sp._HMT_894	0.0030606	0.00588428	0.0144833
S-ECC	Parvimonas micra	0.000144084	0.00039656	0.0454469
S-ECC	Peptostreptococcaceae_[XI][G-7] yurii_subspp._yurii_&_margaretiae	0.000428908	0.00184189	0.00858996
S-ECC	Peptostreptococcaceae_[XI][G-9] brachy	0.000105718	0.00047347	0.0144328
S-ECC	Porphyromonas catoniae	0.00795829	0.00452933	0.000244141
S-ECC	Porphyromonas pasteri	0.0105933	0.00794149	0.021098
S-ECC	Porphyromonas sp._HMT_284	0.00108358	0.000616317	0.044011
S-ECC	Porphyromonas sp._HMT_930	0.000268132	0.000105454	0.00804524
S-ECC	Prevotella nanceiensis	0.000133935	2.35886e-05	0.0167287
S-ECC	Prevotella pleuritidis	0.000868628	0.000224016	0.00915169
S-ECC	Prevotella sp._HMT_300	0.000805751	0.00128397	0.0454588
S-ECC	Prevotella sp._HMT_309	0.000114583	6.05508e-05	0.029974
S-ECC	Prevotella sp._HMT_317	0.0143495	0.00336778	0.00671387
S-ECC	Prevotella sp._HMT_472	0.00387319	0.000768947	0.00166169
S-ECC	Saccharibacteria_(TM7)_[G-1] bacterium_HMT_488	0.00124103	0.00251301	0.0329694
S-ECC	Saccharibacteria_(TM7)_[G-3] bacterium_HMT_351	0.000323776	0.00079941	0.00804524
S-ECC	Saccharibacteria_(TM7)_[G-5] bacterium_HMT_356	0.00222365	0.00497084	0.029974
S-ECC	Scardovia wiggsiae	8.52211e-05	1.7006e-05	0.0346106
S-ECC	Selenomonas artemidis	0.0025912	0.00166882	0.0166016
S-ECC	Selenomonas flueggei	0.000892509	0.000473909	0.0418701
S-ECC	Selenomonas noxia	0.0143141	0.00601548	0.000366211
S-ECC	Selenomonas sp._HMT_136	0.00113121	0.000731234	0.0118734
S-ECC	Selenomonas sp._HMT_146	0.00106494	0.000708226	0.0454588
S-ECC	Selenomonas sp._HMT_479	0.000152629	2.84317e-05	0.00804524
S-ECC	Sphingomonas echinoides	0	0.000123847	0.00385729
S-ECC	Streptococcus intermedius	0.00215605	0.00529816	0.000366211
S-ECC	Streptococcus lactarius	0.00140222	0.000624652	0.000610352
S-ECC	Streptococcus mutans	0.030059	0.0411087	0.0166016
S-ECC	Streptococcus parasanguinis_clade_721	0.0121007	0.00487782	0.000610352
S-ECC	Streptococcus peroris	0.000373129	8.77011e-05	0.00791546
S-ECC	Streptococcus pneumoniae	0.0536647	0.0277003	0.00012207
S-ECC	Streptococcus sanguinis	0.00716088	0.0054324	0.029541
S-ECC	Streptococcus thermophilus	0.000556904	0.000314116	0.000366211
S-ECC	Tannerella sp._HMT_808	0.000589343	0.00100963	0.0167287
S-ECC	Tannerella sp._HMT_916	0.00599324	0.0138623	0.000610352
S-ECC	Treponema medium	0.000306212	0.00122336	0.00265508
S-ECC	Treponema socranskii	0.000507555	0.00127219	0.00858996
S-ECC	Veillonella denticariosi	6.10756e-05	1.57469e-05	0.0224943
S-ECC	Veillonella dispar	0.000370742	0.000179892	0.00402832
S-ECC	Veillonella parvula	0.0590499	0.0447457	0.0494385
S-ECC	Veillonella sp._HMT_780	0.000255835	3.16549e-05	0.00252617
S-ECC	Veillonellaceae_[G-1] bacterium_HMT_483	0.000145849	0.000590167	0.0454469
