# Supplementary material for: Carbon source utilization patterns in dental plaque and microbial responses to sucrose, lactose, and phenylalanine consumption in severe early childhood caries
Source: J Oral Microbiol. 2020 Jun 23;12(1):1782696. doi: 10.1080/20002297.2020.1782696 (PMC7482870; doi:10.1080/20002297.2020.1782696)
Supplement: Supplemental Material [file ZJOM_A_1782696_SM9340.zip › supplementary/Table S4.xls]

## Sheet: Sheet1
Table S4. Diversity comparisons among microbial communities when taking water, sucrose, α-D-Lactose and L-Phenylalanine as the sole carbon source (P value).
		Shannon	Chao 1	Equitability	Weighted UniFrac distance
		(diversity estimator)	(richness estimator)	(evenness estimator)	(beta diversity)
D11 vs A1	CF	P = 0.002**	P = 0.028*	P = 0.001**	P = 0.0015**
	CA	P = 0.000**	P = 0.000**	P = 0.000**	P = 0.0020**
C4 vs A1	CF	P = 0.002**	P = 0.028*	P = 0.001**	P = 0.0015**
	CA	P = 0.001**	P = 0.000**	P = 0.000**	P = 0.0020**
H2 vs A1	CF	P = 1.000	P = 1.000	P = 1.000	P = 0.9040
	CA	P = 1.000	P = 1.000	P = 1.000	P = 0.9890
D11 vs C4	CF	P = 1.000	P = 1.000	P = 1.000	P = 0.4608
	CA	P = 1.000	P = 1.000	P = 1.000	P = 0.3852
D11 vs H2	CF	P = 0.002**	P = 0.011*	P = 0.004**	P = 0.0015**
	CA	P = 0.000**	P = 0.000**	P = 0.001**	P = 0.0020**
C4 vs H2	CF	P = 0.002**	P = 0.011*	P = 0.004**	P = 0.0015**
	CA	P = 0.001**	P = 0.002**	P = 0.013*	P = 0.0075**
A1, water; D11, Sucrose; C4, α-D-Lactose; H2, L-Phenylalanine.
Shannon, Chao 1 and Equitability indice: * P < 0.05,** P < 0.01 by Friedman test. Post hoc analysis with Wilcoxon signed-rank tests was conducted with a Bonferroni correction applied using R (v3.4.0).
Beta diversity based on Weighted UniFrac distance: ** P < 0.01 by adonis (n = 999). P values were corrected for multiple testing using the false discovery rate (FDR).
