# Supplementary material for: Carbon source utilization patterns in dental plaque and microbial responses to sucrose, lactose, and phenylalanine consumption in severe early childhood caries
Source: J Oral Microbiol. 2020 Jun 23;12(1):1782696. doi: 10.1080/20002297.2020.1782696 (PMC7482870; doi:10.1080/20002297.2020.1782696)
Supplement: Supplemental Material [file ZJOM_A_1782696_SM9340.zip › supplementary/Table S5.xls]

## Sheet: Sheet1
Table S5. Differentially abundant species between water (A1) and sucrose (D11) . All taxa with a P < 0.05 by the Friedman test are included in the table. Post hoc analysis with Wilcoxon signed-rank tests was conducted with a Bonferroni correction applied using R (v3.4.0).
Groups	Species	Mean relative abundance		P value
		A1	D11
CF	Abiotrophia defectiva	0.00846159	0.0014975	0.000366211
CF	Absconditabacteria_(SR1)_[G-1] bacterium_HMT_345	0.00158823	0.000308535	0.0305959
CF	Absconditabacteria_(SR1)_[G-1] bacterium_HMT_874	0.00362779	0.000601428	0.000732422
CF	Acinetobacter radioresistens	0.000717188	0.000108687	0.0355292
CF	Actinomyces massiliensis	0.00754548	0.00152264	0.00109863
CF	Actinomyces naeslundii	0.0595285	0.0186857	0.00183105
CF	Actinomyces oris	0.0295219	0.00422606	0.000366211
CF	Actinomyces sp._HMT_169	0.00018594	0.000100583	0.0321316
CF	Actinomyces sp._HMT_171	0.00311259	0.000713552	0.000366211
CF	Actinomyces sp._HMT_175	0.0387417	0.0199231	0.0201416
CF	Actinomyces sp._HMT_180	0.00208212	0.000905538	0.0416802
CF	Alloprevotella sp._HMT_473	0.000493902	9.49902e-05	0.0305959
CF	Bacteroidales_[G-2] bacterium_HMT_274	0.00952858	0.00154549	0.000366211
CF	Bergeyella sp._HMT_322	0.00543333	0.000764032	0.000366211
CF	Bergeyella sp._HMT_900	0.00753702	0.00103953	0.000366211
CF	Campylobacter gracilis	0.00148477	0.000358564	0.00915527
CF	Capnocytophaga granulosa	0.0275681	0.0120366	0.0201416
CF	Capnocytophaga leadbetteri	0.0114452	0.00226314	0.00256348
CF	Cardiobacterium hominis	0.0233672	0.00351039	0.00109863
CF	Cardiobacterium valvarum	0.00543002	0.000786836	0.0126315
CF	Catonella morbi	0.00152121	0.000157769	0.0065823
CF	Fusobacterium nucleatum_subsp._animalis	0.00267967	8.93098e-05	0.0195823
CF	Fusobacterium nucleatum_subsp._polymorphum	0.0289265	0.00201111	0.000366211
CF	Fusobacterium nucleatum_subsp._vincentii	0.0132394	0.000778586	0.000366211
CF	Fusobacterium sp._HMT_204	0.00673883	0.000327069	0.000732422
CF	Fusobacterium sp._HMT_370	0.000654738	4.29058e-05	0.0231438
CF	Gemella haemolysans	0.000951353	0.00021962	0.0232828
CF	Gemella morbillorum	0.00875304	0.00159836	0.000366211
CF	Haemophilus parainfluenzae	0.0059954	0.0243622	0.0402832
CF	Johnsonella ignava	0.00233745	0.000268209	0.000732422
CF	Klebsiella pneumoniae	0.00031411	2.19857e-05	0.0200001
CF	Lachnoanaerobaculum umeaense	0.005185	0.00109441	0.000366211
CF	Lachnospiraceae_[G-3] bacterium_HMT_100	0.0091204	0.00141075	0.00183105
CF	Lautropia mirabilis	0.0175909	0.00231561	0.000366211
CF	Leptotrichia buccalis	0.00587827	0.0888421	0.0322266
CF	Neisseria flava	0.0403696	0.00602955	0.012085
CF	Olsenella sp._HMT_807	0.00576699	0.00132406	0.0385178
CF	Oribacterium sp._HMT_078	0.000992751	0.000119805	0.0251556
CF	Parvimonas micra	0.000946713	3.16393e-05	0.0195823
CF	Peptidiphaga gingivicola	0.00204568	0.000455321	0.0355292
CF	Peptidiphaga sp._HMT_183	0.00620929	0.00193436	0.0231438
CF	Peptostreptococcaceae_[XI][G-7] yurii_subspp._yurii_&_margaretiae	0.000984141	0.000209635	0.000732422
CF	Peptostreptococcaceae_[XI][G-9] brachy	0.000357331	4.2734e-05	0.015157
CF	Porphyromonas catoniae	0.00421655	0.00189907	0.0201416
CF	Porphyromonas pasteri	0.00343168	0.0012665	0.000732422
CF	Porphyromonas sp._HMT_277	0.0030355	0.000370355	0.0155069
CF	Prevotella maculosa	0.00477253	0.000782422	0.000366211
CF	Prevotella micans	0.0027697	0.000285519	0.0200001
CF	Prevotella oris	0.00247447	0.000315467	0.0305959
CF	Prevotella saccharolytica	0.00489605	0.000377447	0.00819998
CF	Pseudopropionibacterium propionicum	0.00673036	0.00133657	0.00183105
CF	Rothia aeria	0.00930482	0.000676243	0.000366211
CF	Rothia dentocariosa	0.00165667	0.000174851	0.00997017
CF	Saccharibacteria_(TM7)_[G-1] bacterium_HMT_346	0.0426853	0.0114961	0.00997017
CF	Saccharibacteria_(TM7)_[G-1] bacterium_HMT_347	0.0114583	0.00357621	0.0256348
CF	Saccharibacteria_(TM7)_[G-1] bacterium_HMT_348	0.0146701	0.0033154	0.000366211
CF	Saccharibacteria_(TM7)_[G-1] bacterium_HMT_352	0.00890215	0.00189815	0.00256348
CF	Saccharibacteria_(TM7)_[G-1] bacterium_HMT_869	0.00115167	0.000392145	0.0321316
CF	Saccharibacteria_(TM7)_[G-1] bacterium_HMT_952	0.0258733	0.00818882	0.00183105
CF	Saccharibacteria_(TM7)_[G-3] bacterium_HMT_351	0.000959088	0.000171767	0.0065823
CF	Selenomonas artemidis	0.00261927	0.000603585	0.012085
CF	Streptococcus gordonii	0.00257499	0.0394926	0.00366211
CF	Streptococcus lactarius	0.000602698	0.00273349	0.000366211
CF	Streptococcus parasanguinis_clade_411	0.000133959	0.00368624	0.000366211
CF	Streptococcus peroris	0.000116553	0.00253855	0.0065823
CF	Streptococcus sanguinis	0.0159784	0.0643115	0.00256348
CF	Streptococcus sp._HMT_056	0.00175747	0.01825	0.000366211
CF	Streptococcus thermophilus	0.000156541	0.0292661	0.00109863
CF	Tannerella sp._HMT_808	0.00114947	0.000473113	0.0157471
CF	Tannerella sp._HMT_916	0.0149043	0.00717373	0.0256348
CF	Treponema socranskii	0.00278732	0.000445403	0.00819998
S-ECC	Abiotrophia defectiva	0.00547737	0.00100978	0.00366211
S-ECC	Absconditabacteria_(SR1)_[G-1] bacterium_HMT_874	0.00265193	0.000386272	0.0355292
S-ECC	Actinomyces gerencseriae	0.0095514	0.00266512	0.00146484
S-ECC	Actinomyces israelii	0.0299333	0.00687372	0.00366211
S-ECC	Actinomyces massiliensis	0.00722559	0.00144508	0.000732422
S-ECC	Actinomyces naeslundii	0.0300321	0.0100125	0.00366211
S-ECC	Actinomyces oris	0.0108402	0.00224447	0.000732422
S-ECC	Actinomyces sp._HMT_171	0.0173921	0.00669876	0.000732422
S-ECC	Actinomyces sp._HMT_175	0.0156654	0.00472013	0.013916
S-ECC	Actinomyces sp._HMT_178	0.00707229	0.0020745	0.00512695
S-ECC	Actinomyces sp._HMT_180	0.00414027	0.000949667	0.000732422
S-ECC	Actinomyces sp._HMT_448	0.0150398	0.00205199	0.0249959
S-ECC	Actinomyces sp._HMT_896	0.000586276	0.000100938	0.0195823
S-ECC	Alloprevotella sp._HMT_308	0.000343144	6.70114e-06	0.015157
S-ECC	Alloprevotella sp._HMT_912	0.000695663	5.44224e-05	0.0355292
S-ECC	Bacteroidales_[G-2] bacterium_HMT_274	0.00329338	0.000803725	0.0385178
S-ECC	Bergeyella sp._HMT_322	0.00297494	0.000537734	0.000732422
S-ECC	Bergeyella sp._HMT_900	0.00360048	0.000709949	0.00997017
S-ECC	Campylobacter gracilis	0.00290824	0.000356112	0.000732422
S-ECC	Campylobacter rectus	0.00289593	0.000341267	0.00997017
S-ECC	Capnocytophaga granulosa	0.0278141	0.00562668	0.000732422
S-ECC	Capnocytophaga leadbetteri	0.019842	0.00163488	0.00219727
S-ECC	Capnocytophaga sp._HMT_323	0.00176264	0.000159086	0.0305959
S-ECC	Capnocytophaga sp._HMT_326	0.00266953	0.000544734	0.000732422
S-ECC	Capnocytophaga sp._HMT_332	0.00223699	0.000492156	0.0231438
S-ECC	Capnocytophaga sputigena	0.00321157	0.000354846	0.00219727
S-ECC	Cardiobacterium hominis	0.0114087	0.00141858	0.000732422
S-ECC	Cardiobacterium valvarum	0.00417504	0.000600808	0.00997017
S-ECC	Catonella morbi	0.00124406	9.33997e-05	0.0231438
S-ECC	Centipeda periodontii	0.0027591	0.000433212	0.00219727
S-ECC	Corynebacterium durum	0.00322088	0.000476557	0.000732422
S-ECC	Corynebacterium matruchotii	0.0014507	0.000189143	0.00997017
S-ECC	Eikenella corrodens	0.00128871	0.000286436	0.0102539
S-ECC	Fusobacterium naviforme	0.000167974	8.33559e-06	0.0231438
S-ECC	Fusobacterium nucleatum_subsp._animalis	0.00365155	9.30317e-05	0.000732422
S-ECC	Fusobacterium nucleatum_subsp._polymorphum	0.0221304	0.000945097	0.000732422
S-ECC	Fusobacterium nucleatum_subsp._vincentii	0.00949927	0.000376608	0.000732422
S-ECC	Fusobacterium sp._HMT_203	0.00190484	7.94596e-05	0.0200001
S-ECC	Fusobacterium sp._HMT_204	0.00752322	0.000297129	0.000732422
S-ECC	Fusobacterium sp._HMT_370	0.000561651	2.10837e-05	0.0355292
S-ECC	Gemella haemolysans	0.000964284	0.000150618	0.000732422
S-ECC	Gemella morbillorum	0.00912933	0.000882047	0.0126315
S-ECC	Granulicatella adiacens	0.0154772	0.0752831	0.00366211
S-ECC	Granulicatella elegans	0.000401046	2.53602e-05	0.015157
S-ECC	Haemophilus parainfluenzae	0.0129254	0.0630339	0.013916
S-ECC	Kingella denitrificans	0.00870749	0.000659848	0.000732422
S-ECC	Kingella oralis	0.00163682	0.000416836	0.013916
S-ECC	Kingella sp._HMT_012	0.0019584	0.000237127	0.0385178
S-ECC	Lachnoanaerobaculum orale	0.00494621	0.000686769	0.000732422
S-ECC	Lachnoanaerobaculum umeaense	0.00401382	0.000554133	0.000732422
S-ECC	Lachnospiraceae_[G-3] bacterium_HMT_100	0.00677571	0.00118808	0.0126315
S-ECC	Lautropia mirabilis	0.00887955	0.00144613	0.000732422
S-ECC	Leptotrichia buccalis	0.0101663	0.0012588	0.00366211
S-ECC	Leptotrichia hofstadii	0.0107719	0.00177511	0.00732422
S-ECC	Leptotrichia shahii	0.0138563	0.00149299	0.00366211
S-ECC	Leptotrichia sp._HMT_217	0.00205918	0.000183466	0.00997017
S-ECC	Leptotrichia sp._HMT_225	0.00119513	0.000216809	0.0310988
S-ECC	Leptotrichia sp._HMT_392	0.00345053	0.000374259	0.00146484
S-ECC	Leptotrichia sp._HMT_417	0.00547589	0.00146611	0.0200001
S-ECC	Leptotrichia sp._HMT_498	0.0151609	0.000723809	0.0249959
S-ECC	Neisseria sp._HMT_018	0.00133713	0.000136205	0.0401537
S-ECC	Olsenella sp._HMT_807	0.00460647	0.0010605	0.0310988
S-ECC	Oribacterium sp._HMT_078	0.000540165	7.36762e-05	0.0231438
S-ECC	Ottowia sp._HMT_894	0.00588428	0.000900955	0.0355292
S-ECC	Peptidiphaga gingivicola	0.0070881	0.00305162	0.0305959
S-ECC	Peptidiphaga sp._HMT_183	0.00889235	0.00323549	0.0249959
S-ECC	Peptostreptococcaceae_[XI][G-7] yurii_subspp._yurii_&_margaretiae	0.00184189	0.000155687	0.015157
S-ECC	Peptostreptococcaceae_[XI][G-9] brachy	0.00047347	3.20947e-05	0.0355292
S-ECC	Porphyromonas catoniae	0.00452933	0.00080884	0.000732422
S-ECC	Porphyromonas pasteri	0.00794149	0.00059827	0.00997017
S-ECC	Porphyromonas sp._HMT_277	0.00276901	0.000248959	0.0401537
S-ECC	Prevotella denticola	0.00428849	0.000117196	0.00997017
S-ECC	Prevotella maculosa	0.00361185	0.000300749	0.000732422
S-ECC	Prevotella melaninogenica	0.0041027	0.000584662	0.000732422
S-ECC	Prevotella micans	0.000745831	0.000155937	0.0195823
S-ECC	Prevotella nigrescens	0.00138241	0.000200602	0.0126315
S-ECC	Prevotella oris	0.00226235	0.000246295	0.000732422
S-ECC	Prevotella oulorum	0.00598283	0.000753144	0.000732422
S-ECC	Prevotella saccharolytica	0.00169201	0.000281487	0.015157
S-ECC	Prevotella sp._HMT_313	0.00207053	0.000580486	0.0183105
S-ECC	Prevotella sp._HMT_317	0.00336778	0.000605396	0.013916
S-ECC	Prevotella sp._HMT_472	0.000768947	7.47805e-05	0.0305959
S-ECC	Pseudopropionibacterium propionicum	0.00799473	0.00102486	0.000732422
S-ECC	Rothia aeria	0.00328844	0.000344716	0.00146484
S-ECC	Rothia dentocariosa	0.00652349	0.000887927	0.00366211
S-ECC	Rothia mucilaginosa	0.000194335	4.4279e-05	0.00146484
S-ECC	Ruminococcaceae_[G-1] bacterium_HMT_075	0.00323288	0.000502798	0.015157
S-ECC	Saccharibacteria_(TM7)_[G-1] bacterium_HMT_346	0.00944774	0.00197715	0.00997017
S-ECC	Saccharibacteria_(TM7)_[G-1] bacterium_HMT_348	0.0018367	0.00046769	0.0231438
S-ECC	Saccharibacteria_(TM7)_[G-1] bacterium_HMT_352	0.00171573	0.000616052	0.0482714
S-ECC	Saccharibacteria_(TM7)_[G-1] bacterium_HMT_952	0.00481669	0.00117799	0.0310988
S-ECC	Saccharibacteria_(TM7)_[G-3] bacterium_HMT_351	0.00079941	0.000109279	0.0355292
S-ECC	Selenomonas artemidis	0.00166882	0.000165007	0.000732422
S-ECC	Selenomonas noxia	0.00601548	0.00134923	0.00512695
S-ECC	Selenomonas sp._HMT_136	0.000731234	8.77388e-05	0.0231438
S-ECC	Selenomonas sp._HMT_137	0.000154292	1.23218e-05	0.0355292
S-ECC	Selenomonas sp._HMT_146	0.000708226	9.02052e-05	0.0231438
S-ECC	Selenomonas sputigena	0.00247148	0.000333556	0.015157
S-ECC	Stomatobaculum longum	0.00210873	0.000581385	0.0183105
S-ECC	Streptococcus parasanguinis_clade_411	0.000205088	0.00381127	0.0314941
S-ECC	Streptococcus pneumoniae	0.0277003	0.014902	0.0402832
S-ECC	Streptococcus sanguinis	0.0054324	0.123535	0.000732422
S-ECC	Streptococcus sp._HMT_056	0.00225856	0.0133724	0.0102539
S-ECC	Tannerella sp._HMT_916	0.0138623	0.00231477	0.00366211
S-ECC	Treponema medium	0.00122336	0.000150482	0.015157
S-ECC	Treponema socranskii	0.00127219	0.000301833	0.0126315
S-ECC	Veillonella atypica	0.00598257	0.000439663	0.0385178
S-ECC	Veillonella parvula	0.0447457	0.0128354	0.00146484
S-ECC	Veillonella rogosae	0.00421942	0.00135953	0.0200001
