# Supplementary material for: Carbon source utilization patterns in dental plaque and microbial responses to sucrose, lactose, and phenylalanine consumption in severe early childhood caries
Source: J Oral Microbiol. 2020 Jun 23;12(1):1782696. doi: 10.1080/20002297.2020.1782696 (PMC7482870; doi:10.1080/20002297.2020.1782696)
Supplement: Supplemental Material [file ZJOM_A_1782696_SM9340.zip › supplementary/Table S6.xls]

## Sheet: Sheet1
Table S6. Differentially abundant species between water (A1) and α-D-Lactose (C4). All taxa with a P < 0.05 by the Friedman test are included in the table. Post hoc analysis with Wilcoxon signed-rank tests was conducted with a Bonferroni correction applied using R (v3.4.0).
Groups	Species	Mean relative abundance		P value
		A1	C4
CF	Absconditabacteria_(SR1)_[G-1] bacterium_HMT_345	0.00158823	0.000692934	0.0355292
CF	Absconditabacteria_(SR1)_[G-1] bacterium_HMT_874	0.00362779	0.000944369	0.00695801
CF	Actinomyces dentalis	0.0016014	0.000249899	0.00997017
CF	Actinomyces massiliensis	0.00754548	0.00193126	0.000366211
CF	Actinomyces sp._HMT_171	0.00311259	0.00096678	0.00183105
CF	Actinomyces sp._HMT_178	0.0115759	0.00462213	0.0157471
CF	Actinomyces sp._HMT_180	0.00208212	0.000346349	0.00695801
CF	Actinomyces sp._HMT_896	0.00170919	0.000212254	0.0482714
CF	Alloprevotella sp._HMT_912	0.000626918	6.57462e-05	0.0200001
CF	Bacteroidales_[G-2] bacterium_HMT_274	0.00952858	0.00280205	0.000366211
CF	Bergeyella sp._HMT_322	0.00543333	0.00127748	0.000366211
CF	Bergeyella sp._HMT_900	0.00753702	0.00181277	0.000732422
CF	Campylobacter gracilis	0.00148477	0.000279373	0.00512695
CF	Capnocytophaga granulosa	0.0275681	0.00768576	0.000732422
CF	Capnocytophaga leadbetteri	0.0114452	0.00185159	0.00366211
CF	Capnocytophaga sp._HMT_863	0.00181387	0.000353242	0.0402832
CF	Cardiobacterium hominis	0.0233672	0.00389553	0.000732422
CF	Cardiobacterium valvarum	0.00543002	0.00109659	0.00997017
CF	Catonella morbi	0.00152121	0.000304233	0.0065823
CF	Fusobacterium nucleatum_subsp._animalis	0.00267967	6.2216e-05	0.0231438
CF	Fusobacterium nucleatum_subsp._polymorphum	0.0289265	0.00234847	0.000366211
CF	Fusobacterium nucleatum_subsp._vincentii	0.0132394	0.00101433	0.000366211
CF	Fusobacterium sp._HMT_203	0.000371898	5.57137e-05	0.00819998
CF	Fusobacterium sp._HMT_204	0.00673883	0.000400426	0.000366211
CF	Gemella haemolysans	0.000951353	0.000180447	0.00819998
CF	Gemella morbillorum	0.00875304	0.0014475	0.000366211
CF	Johnsonella ignava	0.00233745	0.000543504	0.0065823
CF	Kingella sp._HMT_012	0.000710358	0.000204054	0.0416802
CF	Klebsiella pneumoniae	0.00031411	6.65551e-05	0.0310988
CF	Lachnoanaerobaculum umeaense	0.005185	0.00102574	0.000366211
CF	Lachnospiraceae_[G-3] bacterium_HMT_100	0.0091204	0.00233268	0.00915527
CF	Neisseria elongata	0.00913563	0.00126395	0.0256348
CF	Oribacterium sp._HMT_078	0.000992751	0.00015156	0.015157
CF	Parvimonas micra	0.000946713	6.56352e-05	0.0195823
CF	Peptidiphaga sp._HMT_183	0.00620929	0.00152334	0.0231438
CF	Peptostreptococcaceae_[XI][G-7] yurii_subspp._yurii_&_margaretiae	0.000984141	0.000285908	0.00695801
CF	Peptostreptococcaceae_[XI][G-9] brachy	0.000357331	6.47455e-05	0.0159305
CF	Porphyromonas catoniae	0.00421655	0.00123114	0.00109863
CF	Porphyromonas pasteri	0.00343168	0.000577225	0.0065823
CF	Porphyromonas sp._HMT_277	0.0030355	0.000324403	0.00366211
CF	Prevotella maculosa	0.00477253	0.000695251	0.00109863
CF	Prevotella micans	0.0027697	0.00079427	0.015157
CF	Prevotella oris	0.00247447	0.000198778	0.0231438
CF	Prevotella oulorum	0.0023689	0.00037077	0.0101776
CF	Prevotella saccharolytica	0.00489605	0.000284552	0.0065823
CF	Pseudopropionibacterium propionicum	0.00673036	0.00137501	0.000732422
CF	Rothia aeria	0.00930482	0.00176661	0.00256348
CF	Rothia dentocariosa	0.00165667	0.000313445	0.00183105
CF	Ruminococcaceae_[G-1] bacterium_HMT_075	0.00938518	0.0052684	0.0232828
CF	Saccharibacteria_(TM7)_[G-1] bacterium_HMT_346	0.0426853	0.0248517	0.0190359
CF	Saccharibacteria_(TM7)_[G-1] bacterium_HMT_347	0.0114583	0.0036173	0.0322266
CF	Saccharibacteria_(TM7)_[G-1] bacterium_HMT_348	0.0146701	0.00535597	0.000366211
CF	Saccharibacteria_(TM7)_[G-1] bacterium_HMT_352	0.00890215	0.00255172	0.0157471
CF	Saccharibacteria_(TM7)_[G-3] bacterium_HMT_351	0.000959088	0.000458634	0.0125859
CF	Selenomonas artemidis	0.00261927	0.000705008	0.00512695
CF	Streptococcus gordonii	0.00257499	0.0151779	0.0201416
CF	Streptococcus lactarius	0.000602698	0.00291636	0.00109863
CF	Streptococcus parasanguinis_clade_411	0.000133959	0.00653233	0.000366211
CF	Streptococcus peroris	0.000116553	0.00318933	0.000366211
CF	Streptococcus sanguinis	0.0159784	0.0794263	0.000732422
CF	Streptococcus sp._HMT_056	0.00175747	0.0297906	0.000366211
CF	Streptococcus thermophilus	0.000156541	0.0365804	0.00512695
CF	Tannerella sp._HMT_916	0.0149043	0.00724948	0.000366211
CF	Treponema socranskii	0.00278732	0.000889688	0.00997017
S-ECC	Abiotrophia defectiva	0.00547737	0.00137495	0.000732422
S-ECC	Actinomyces gerencseriae	0.0095514	0.0035472	0.000732422
S-ECC	Actinomyces israelii	0.0299333	0.00849745	0.00146484
S-ECC	Actinomyces massiliensis	0.00722559	0.00281969	0.000732422
S-ECC	Actinomyces oris	0.0108402	0.00443752	0.0102539
S-ECC	Actinomyces sp._HMT_175	0.0156654	0.00777222	0.0102539
S-ECC	Actinomyces sp._HMT_178	0.00707229	0.00234717	0.0102539
S-ECC	Actinomyces sp._HMT_180	0.00414027	0.00140407	0.0102539
S-ECC	Actinomyces sp._HMT_448	0.0150398	0.00185179	0.0310988
S-ECC	Actinomyces sp._HMT_525	0.000674106	0.000172199	0.0355292
S-ECC	Alloprevotella sp._HMT_308	0.000343144	1.75488e-05	0.0195823
S-ECC	Alloprevotella sp._HMT_912	0.000695663	9.09661e-05	0.0355292
S-ECC	Bacteroidales_[G-2] bacterium_HMT_274	0.00329338	0.00105356	0.015157
S-ECC	Bergeyella sp._HMT_322	0.00297494	0.00120077	0.0102539
S-ECC	Bergeyella sp._HMT_900	0.00360048	0.00137481	0.0126315
S-ECC	Campylobacter gracilis	0.00290824	0.00043018	0.000732422
S-ECC	Campylobacter rectus	0.00289593	0.00052372	0.00219727
S-ECC	Capnocytophaga granulosa	0.0278141	0.00574597	0.000732422
S-ECC	Capnocytophaga leadbetteri	0.019842	0.00277641	0.000732422
S-ECC	Capnocytophaga sp._HMT_326	0.00266953	0.000777126	0.00732422
S-ECC	Capnocytophaga sputigena	0.00321157	0.000704395	0.00219727
S-ECC	Cardiobacterium hominis	0.0114087	0.00300767	0.000732422
S-ECC	Cardiobacterium valvarum	0.00417504	0.00114945	0.00997017
S-ECC	Catonella morbi	0.00124406	0.000153866	0.0231438
S-ECC	Centipeda periodontii	0.0027591	0.000292193	0.00997017
S-ECC	Corynebacterium durum	0.00322088	0.000738371	0.000732422
S-ECC	Corynebacterium matruchotii	0.0014507	0.00030814	0.00997017
S-ECC	Eikenella corrodens	0.00128871	0.000354203	0.00512695
S-ECC	Fusobacterium naviforme	0.000167974	2.76894e-05	0.0231438
S-ECC	Fusobacterium nucleatum_subsp._animalis	0.00365155	0.000207944	0.000732422
S-ECC	Fusobacterium nucleatum_subsp._polymorphum	0.0221304	0.00266867	0.000732422
S-ECC	Fusobacterium nucleatum_subsp._vincentii	0.00949927	0.000942438	0.000732422
S-ECC	Fusobacterium sp._HMT_203	0.00190484	0.00012152	0.0195823
S-ECC	Fusobacterium sp._HMT_204	0.00752322	0.00101507	0.000732422
S-ECC	Fusobacterium sp._HMT_370	0.000561651	6.69086e-05	0.0355292
S-ECC	Gemella haemolysans	0.000964284	0.000175016	0.000732422
S-ECC	Gemella morbillorum	0.00912933	0.00161107	0.00997017
S-ECC	Granulicatella adiacens	0.0154772	0.0816657	0.00146484
S-ECC	Granulicatella elegans	0.000401046	5.27907e-05	0.015157
S-ECC	Kingella denitrificans	0.00870749	0.00120064	0.000732422
S-ECC	Kingella oralis	0.00163682	0.000266976	0.000732422
S-ECC	Kingella sp._HMT_012	0.0019584	0.000269347	0.0200001
S-ECC	Lachnoanaerobaculum orale	0.00494621	0.000404247	0.000732422
S-ECC	Lachnoanaerobaculum umeaense	0.00401382	0.000608999	0.000732422
S-ECC	Lachnospiraceae_[G-3] bacterium_HMT_100	0.00677571	0.00272096	0.0474927
S-ECC	Lautropia mirabilis	0.00887955	0.00376971	0.00146484
S-ECC	Leptotrichia buccalis	0.0101663	0.000913509	0.00366211
S-ECC	Leptotrichia goodfellowii	0.00105978	8.60085e-05	0.0355292
S-ECC	Leptotrichia hofstadii	0.0107719	0.000847845	0.00219727
S-ECC	Leptotrichia shahii	0.0138563	0.00188572	0.00366211
S-ECC	Leptotrichia sp._HMT_217	0.00205918	0.000215321	0.0102539
S-ECC	Leptotrichia sp._HMT_225	0.00119513	0.00013703	0.0249959
S-ECC	Leptotrichia sp._HMT_392	0.00345053	0.000574053	0.00997017
S-ECC	Leptotrichia sp._HMT_417	0.00547589	0.000434553	0.00146484
S-ECC	Leptotrichia sp._HMT_498	0.0151609	0.000987708	0.00732422
S-ECC	Leptotrichia wadei	0.0129263	0.00114066	0.0102539
S-ECC	Neisseria flava	0.0441691	0.00942004	0.000732422
S-ECC	Oribacterium sp._HMT_078	0.000540165	0.000161376	0.0231438
S-ECC	Peptidiphaga sp._HMT_183	0.00889235	0.0031557	0.0126315
S-ECC	Peptostreptococcaceae_[XI][G-7] yurii_subspp._yurii_&_margaretiae	0.00184189	0.000321347	0.0321316
S-ECC	Porphyromonas catoniae	0.00452933	0.000409678	0.000732422
S-ECC	Porphyromonas pasteri	0.00794149	0.00100644	0.00997017
S-ECC	Porphyromonas sp._HMT_277	0.00276901	0.000265954	0.0355292
S-ECC	Prevotella denticola	0.00428849	0.000224026	0.0126315
S-ECC	Prevotella maculosa	0.00361185	0.000666796	0.000732422
S-ECC	Prevotella melaninogenica	0.0041027	0.000698294	0.000732422
S-ECC	Prevotella micans	0.000745831	0.000182232	0.0195823
S-ECC	Prevotella oris	0.00226235	0.000305487	0.000732422
S-ECC	Prevotella oulorum	0.00598283	0.000811799	0.000732422
S-ECC	Prevotella saccharolytica	0.00169201	0.000426338	0.0195823
S-ECC	Prevotella sp._HMT_313	0.00207053	0.000395176	0.000732422
S-ECC	Prevotella veroralis	0.000487268	0.000118851	0.0195823
S-ECC	Pseudopropionibacterium propionicum	0.00799473	0.00207113	0.00146484
S-ECC	Rothia aeria	0.00328844	0.000616067	0.00146484
S-ECC	Rothia dentocariosa	0.00652349	0.00153963	0.00219727
S-ECC	Rothia mucilaginosa	0.000194335	7.09799e-05	0.00512695
S-ECC	Ruminococcaceae_[G-1] bacterium_HMT_075	0.00323288	0.00103095	0.015157
S-ECC	Saccharibacteria_(TM7)_[G-1] bacterium_HMT_346	0.00944774	0.00375359	0.00997017
S-ECC	Saccharibacteria_(TM7)_[G-1] bacterium_HMT_348	0.0018367	0.000639654	0.0321316
S-ECC	Saccharibacteria_(TM7)_[G-3] bacterium_HMT_351	0.00079941	0.000218657	0.0355292
S-ECC	Selenomonas artemidis	0.00166882	0.00029362	0.00219727
S-ECC	Selenomonas flueggei	0.000473909	6.1831e-05	0.0126315
S-ECC	Selenomonas noxia	0.00601548	0.00169302	0.00512695
S-ECC	Selenomonas sp._HMT_136	0.000731234	8.34729e-05	0.0231438
S-ECC	Selenomonas sp._HMT_137	0.000154292	2.23049e-05	0.0355292
S-ECC	Selenomonas sp._HMT_146	0.000708226	0.000101671	0.0305959
S-ECC	Selenomonas sputigena	0.00247148	0.00045377	0.0126315
S-ECC	Stomatobaculum longum	0.00210873	0.000503827	0.00219727
S-ECC	Streptococcus parasanguinis_clade_411	0.000205088	0.00404766	0.0314941
S-ECC	Streptococcus sanguinis	0.0054324	0.147519	0.000732422
S-ECC	Streptococcus sp._HMT_056	0.00225856	0.0195402	0.0314941
S-ECC	Tannerella sp._HMT_916	0.0138623	0.0049262	0.00146484
S-ECC	Treponema medium	0.00122336	0.000269163	0.015157
S-ECC	Veillonella atypica	0.00598257	0.000226837	0.0200001
S-ECC	Veillonella rogosae	0.00421942	0.000394024	0.0310988
